# Supplementary material for: Situation, Education, Innovation, and Recommendation: A Large-Scale Systematic Review of Advance Care Planning in the Age of COVID-19
Source: Healthcare (Basel). 2024 Mar 15;12(6):667. doi: 10.3390/healthcare12060667 (PMC10970574; doi:10.3390/healthcare12060667)
Supplement: Supplementary file 1 [file healthcare-12-00667-s001.zip]

Archive with 4 entries (4 files):
- Supplementary Table 1_Situation.xlsx
- Supplementary Table 2_Education.xlsx
- Supplementary Table 3_Innovation.xlsx
- Supplementary Table 4_Recommendation.xlsx
