# Supplementary material for: Situation, Education, Innovation, and Recommendation: A Large-Scale Systematic Review of Advance Care Planning in the Age of COVID-19
Source: Healthcare (Basel). 2024 Mar 15;12(6):667. doi: 10.3390/healthcare12060667 (PMC10970574; doi:10.3390/healthcare12060667)
Supplement: Supplementary file 1 [file healthcare-12-00667-s001.zip › Supplementary Table 1_Situation.xlsx]

## Sheet: Sheet 1 - Supplementary Table 1
Table S1. ACP barriers and facilitators during the COVID-19 pandemic - Situation Category: Extracted Data
Study ID [Reference No.]	Title	DOI	Country	Setting	Population	No. of Participants	ACP Barriers	ACP Facilitators	Summary
MotaRomero 2022 [35]	Inadequate human resources, equipment and training: A qualitative assessment of the objectives of the NUHELP end-of-life care programme in the context of the COVID-19 pandemic	doi:10.1177/02692163221103099	SP	NH	HP	20	1. Lack of awareness/knowledge of ACP		The NUHELP program, designed to enhance end-of-life care in nursing homes, saw inadequate or nonexistent ACP during the COVID-19 pandemic. ACP mostly revolved around potentially transferring residents in critical condition to hospitals. The study showed a need for improved ACP and greater awareness in Spain regarding advance care directives, as many nursing home professionals and residents' relat…
Statler 2022 [36]	Occurrence of Advance Care Planning and Hospital Course in Patients Admitted for Coronavirus Disease 2019 (COVID-19) During the Pandemic	doi:10.1177/10499091221123570	US	HO	PT	356	1. Legal concerns: Difficulties in completing legal documents; _x000B_2. Social distancing measures and visitation restrictions; _x000B_3. Uncertainty surrounding the COVID-19 prognosis: Clinician uneasiness in communicating with patients on a novel disease; _x000B_4. Limited resources: to guide ACP discussions _x000B_5. Limited resources: for patients on treatment choices; _x000B_6. Healthcare s…	1. Resources/education for patients/families ACP videos; 2. Proactive ACP conversations; 3. Telehealth/virtual ACP platforms; 4. Identification of those in need of ACP: Palliative care consultations	The study found that a very small percentage of patients admitted with COVID-19 had documentation of ACP prior to or during their hospital admission, with only 22.8% having ACP documentation during their COVID-19 admission. Palliative care consultation was significantly more common among patients with documented ACP or completed ACP forms, and these patients were more likely to de-escalate care t…
Porteny 2022 [37]	Treatment Decision Making for Older Kidney Patients during COVID-19	doi:10.2215/CJN.13241021	US	HO	PT	76	1. Social distancing measures and visitation restrictions	1. Telehealth/virtual ACP platforms	The study identified four key themes in treatment decision making during the COVID-19 pandemic: (1) adapting to changes in patient engagement and education, (2) redefining vulnerability with increased awareness of illness severity, (3) accepting home-based dialysis while neglecting discussions on conservative management and ACP, and (4) overall satisfaction and safety in treatment decisions despi…
Epler 2022 [38]	If Your Heart Were to Stop: Characterization and Comparison of Code Status Orders in Adult Patients Admitted with COVID-19	doi:10.1089/jpm.2021.0486	US	HO	PT	720	1. Discomfort among clinicians and patients discussing end-of-life care: Fear of harming the therapeutic relationship; 2. Familial disagreement: Difficult family dynamics; 3. Time constraints; 4. Rapid disease progression: High symptom burden during acute critical illness		Upon admission, the majority of patients (70%) had a full code status, while 12% were in "do-not-attempt resuscitation" (DNAR) status. However, by the time of discharge, 20% of patients had transitioned to DNAR status. Among patients with prior admissions, 33.5% did not have a code status order, and 44.5% had a different code status for their COVID-19 admission, with most transitioning to less ag…
Kaehr 2022* [39]	Front-line Nursing Home Staff Provide Insight on Advance Care Planning in a Crisis	doi:10.1016/j.jamda.2022.01.035.	US	NH	HP	17	1. Personal protective equipment requirements; 2. Social distancing measures and visitation restrictions; 3. Uncertainty surrounding the COVID-19 prognosis: Lack of disease specific clinical knowledge	1. Identification of those in need of ACP: Palliative care consultation	Nursing home staff faced several barriers to effective ACP during the COVID-19 pandemic, including personal protective equipment (PPE), visitor restrictions, and limited disease-specific clinical knowledge. The staff reported high levels of stress, with many screening positive for potential severe depression, anxiety, and possible post-traumatic stress disorder. In future crises, it is essential …
Sun 2022 [40]	Capturing what matters: A retrospective observational study of advance care planning documentation at an academic medical center during the COVID-19 pandemic	doi:10.1177/02692163211065928	US	HO	PT	276	1. Social distancing measures and visitation restrictions; 2. Personal protective equipment requirements; 3. Strained healthcare system; 4. Uncertainty surrounding the COVID-19 prognosis: Clinician discomfort in counselling patients on a novel disease		The study involved 262 patients, and it found that ACP documentation was relatively low, with no significant difference in ACP rates between patients with and without COVID-19. The documentation primarily addressed code status but often lacked details about surrogate decision makers, prognosis, or other care wishes. Palliative care consultation was associated with higher rates of ACP documentatio…
Barnato 2022 [41]	Treatment intensity and mortality among COVID-19 patients with dementia: A retrospective observational study	doi:10.1111/jgs.17463	US	ED	PT	5394		1. Diagnosis of dementia	Among the patients in the study, 10% had documented dementia. Those with dementia were generally older (60% were over 80 years old), had fewer comorbidities, were more likely to have ACP and DNR orders, had similar rates of ICU admission, were less likely to receive mechanical ventilation, and had a higher mortality rate compared to those without dementia. Notably, the lower use of intensive care…
Ter Brugge 2022 [42]	Advance Care Planning in Dutch Nursing Homes During the First Wave of the COVID-19 Pandemic	doi:10.1016/j.jamda.2021.10.014.	NL	NH	HP	127	1. Social distancing measures and visitation restrictions	1. Understanding/fear of COVID-19: COVID-19 pandemic; 2. Telehealth/virtual ACP platforms; 3. Public awareness of ACP: Media coverage of the pandemic	The COVID-19 pandemic triggered earlier discussions about ACP, often conducted via phone or video calls due to visiting restrictions. COVID-19-specific changes in ACP included more frequent discussions, the introduction of topics like intensive care unit admission and COVID-19 infection treatment preferences, and increased awareness and receptivity among surrogate decision makers due to media cov…
Perumalswami 2022 [43]	“I’m Being Forced to Make Decisions I Have Never Had to Make Before”: Oncologists’ Experiences of Caring for Seriously Ill Persons With Poor Prognoses and the Dilemmas Created by COVID-19	doi:10.1200/OP.21.00119	US	HO	HP	22	1. Technological/telehealth barriers: Telehealth interventions are difficult to integrate for some patients with poor prognoses		Respondents identified various challenges resulting from the COVID-19 pandemic, such as the struggle to effectively use technology for seriously ill individuals due to resource shortages, delays in care, fear, and the importance of ACP. Telemedicine emerged as a crucial communication tool. The pandemic underscores the necessity for federal policies to promote training in primary palliative care, …
Jayes 2022 [44]	Mental capacity legislation and communication disability: Across-sectional survey exploring the impact of the COVID-19 pandemic on the provision of specialist decision-making support by UK SLTs	doi:10.1111/1460-6984.12685	UK	HO, NH	HP	107	1. Social distancing measures and visitation restrictions; 2. Personal protective equipment requirements; 3. Time constraints		During the COVID-19 pandemic, the need for speech and language therapy (SLT) support increased, but the quality of support was impacted by social distancing and infection control restrictions. Personal protective equipment (PPE) was identified as a barrier to communication, and SLTs had to adapt their resources and materials creatively to overcome these challenges. Some people with communication …
Janssen 2021 [45]	Palliative care in COVID-19	doi:10.1097/SPC.0000000000000567	NL	HO	PT		1. Uncertainty surrounding the COVID-19 prognosis; 2. Time constraints; 3. Negative perceptions about advance care planning: Media coverage	1. Public awareness of ACP; 2. Telehealth/virtual ACP platforms: Technology; 3. Training for clinicians; 4. Guidance and protocols for ACP discussions; 4. Care team collaboration; Collaboration between teams and services	The guidance from the European Respiratory Society (ERS) emphasized the importance of ACP in the context of COVID-19. They recommended routine ACP discussions with patients and their loved ones at the diagnosis of serious COVID-19 and at discharge, acknowledging that life-sustaining treatment preferences could change after a hospital admission due to COVID-19. The pandemic increased awareness abo…
Brophy 2021 [46]	COVID-19 Risk Perceptions and Intentions to Engage in Familial Advance Care Planning: The Mediating Role of Death Anxiety	doi:10.1080/10810730.2021.1998844	US	SV	PB	522	1. Emotional barriers: People experiencing death anxiety (DA) avoid ACP	1. Understanding/fear of COVID-19: Perceived susceptibility to COVID-19 was a statistically significant positive predictor of intention to share one’s own EOL wishes	The study found that death anxiety consistently had a negative influence on the connection between risk perceptions and factors related to ACP. It suggests that death anxiety can deter end-of-life communication during the COVID-19 pandemic. To facilitate ACP discussions, practitioners should be cautious not to excessively evoke death anxiety and instead frame ACP as an action aligned with the pat…
Piers 2021 [47]	Early resuscitation orders in hospitalized oldest-old with COVID-19: A multicenter cohort study	doi:10.1177/02692163211018342	BL	HO	PT	711	1. ACP/palliative care experts: co-management by geriatricians		The study found that older individuals (oldest old) with COVID-19 are at an increased risk of mortality. Early decisions not to consider intensive care admission were made for a significant portion of these patients, and such decisions were more common in those with higher age, more comorbidities, and greater frailty. The research highlights the importance of goals of care conversations for this …
Bradshaw 2021 [48]	Understanding and addressing challenges for advance care planning in the COVID-19 pandemic: An analysis of the UK CovPall survey data from specialist palliative care services	doi:10.1177/02692163211017387	UK	NH	HP	277	1. Social distancing measures and visitation restrictions; 2. Personal protective equipment requirements; 3. Strained healthcare system: Greater workload and pressure on clinicians, increased volume, decreased staff and services; 4. Rapid disease progression: Race against rapid patient deterioration; 5. Emotional barriers; A national context of pandemic-related fear and uncertainty; 6. Uncertaint…	1. Innovation and flexibility in ACP documentation processes: Prioritization of escalation planning and DNACPR conversation; 2. Public awareness of ACP: Normalization and integration of ACP; 3. Telehealth/virtual ACP platforms: Using technology to support ACP: virtual and telephone discussion; 4. Care team collaboration: Establishing new, or developing already-existing, networks of support and in…	Healthcare professionals should customize ACP to align with each individual's values, priorities, and their specific ethnic, cultural, and religious background. Additionally, policymakers should allocate resources to integrate high-quality ACP as a routine component of healthcare to prepare for potential future pandemic waves.
Dujardin 2021 [49]	The COVID-19 pandemic: A tipping point for advance care planning? Experiences of general practitioners	doi:10.1177/02692163211016979	NL	HO	HP	15	1. Uncertainty surrounding the COVID-19 prognosis; 2. Discomfort among clinicians and patients discussing end-of-life care: fear of GPs to catch a patient off guard; 3. Technological/telehealth barriers: Digital communication; 4. Social distancing measures and visitation restrictions; Lack of contact with a patient’s family; 5. Time constraints; 6. Healthcare system barriers: Lack of reimbursemen…	1. Trusting clinical relationship: Digital communication works better when clinician and patient already know and trust each other; 2. Telehealth/virtual ACP platforms: Video conferencing can result in trustful and fostered feelings of intimacy and relief; 3. Healthcare system improvements; reimbursement for ACP in general practice	During the COVID-19 pandemic, both general practitioners (GPs) and patients have become more aware and open to discussing ACP. GPs have recognized their crucial role in these discussions, and some began proactively initiating them to prevent crisis management. The pandemic emphasized the importance of discussing not only end-of-life preferences but also ICU admission, and the impact of loneliness…
Connellan 2021 [50]	Documentation of Do-Not-Attempt-Cardiopulmonary-Resuscitation orders amid the COVID-19 pandemic	doi:10.1093/ageing/afab075	IR	ED	PT	430		1. Understanding/fear of COVID-19: this illness was considered serious and life-threatening and stimulated early consideration of outcomes	Among 300 COVID-19-positive patients, 28% had a "Do Not Attempt Cardiopulmonary Resuscitation" (DNACPR) order documented during their admission, with half of these orders being recorded within 24 hours of a positive COVID-19 test. Among patients aged 65 and over with COVID-19, 60.3% had a DNACPR order, significantly higher than the pre-pandemic rate of 15.4% for older patients. The COVID-19 pande…
Vellani 2021 [51]	Complexity of Nurse Practitioners’ Role in Facilitating a Dignified Death for Long-Term Care Home Residents during the COVID-19 Pandemic	doi:10.3390/jpm11050433	CN	NH	HP	14		1. ACP/palliative care experts: Nurse practitioners’ involvement in care team; 2. Telehealth/virtual ACP platforms: Virtual care conferences; 3. Care team collaboration; 4. Proactive ACP Conversations	During the COVID-19 pandemic, nurse practitioners in long-term care (LTC) homes took on the responsibility of engaging with residents and their healthcare proxies, particularly when residents appeared to be nearing the end of life. These discussions, which increased in frequency during the pandemic, often occurred virtually due to safety restrictions. Nurse practitioners also helped organize virt…
Toccafondi 2021* [52]	COVID-19 pandemic increased advance care planning demand	doi:10.1093/ndt/gfab092.0078	IT	HO	PT	110		1. Guidance and protocols for ACP discussions: Semi-structured ACP interview guide	During the COVID-19 pandemic, more hemodialysis patients requested ACP interventions. A significant percentage expressed a desire to discontinue dialysis if they could no longer self-determine and appointed personal representatives, while the majority wanted cardiopulmonary resuscitation in case of cardiac arrest. All patients expressed a preference for spending their final days at home. The use …
DeGette 2021* [53]	A Missed Opportunity: Advance Care Planning Documentation in Patients with COVID-19	doi:10.1016/j.jpainsymman.2021.01.013	US	HO	PT	258	1. Personal protective equipment requirements; 2. Social distancing measures and visitation restrictions; 3. Uncertainty surrounding the COVID-19 prognosis; 4. Racial and ethnic barriers: disparities	1. Identification of those in need of ACP: Palliative care consultation	The COVID-19 pandemic has heightened the importance of ACP discussions, given the high rates of ICU admission, mechanical ventilation, and increased mortality among infected individuals. However, ACP documentation was relatively low among hospitalized patients with COVID-19, with 37.9% having documentation in an electronic medical record (EMR) ACP navigator, compared to 46.3% of COVID-negative pa…
Copley 2021 [54]	ReSPECT (Recommended Summary Plan for Emergency Care and Treatment) in a Pandemic: The impact of COVID-19 on Advance Care Planning in a UK University Hospital Cardiology Department	doi:10.1136/spcare-2021-PCC.42	UK	HO	PT	164		1. Resources for clinicians: Heightened awareness of healthcare resources; 2. Understanding/fear of COVID-19: Acknowledgement of rapid deterioration in patients with COVID-19; 3. Public awareness of ACP: Increased media coverage around the necessity for early decision-making; 4. Resources/education for patients/families: Increased familiarity with ACP at a public and professional level	During the first wave of COVID-19, the completion of ReSPECT forms, which are related to ACP, significantly increased. Among COVID-19-positive patients, 94% had evidence of ReSPECT form discussions, while 26% of those with non-COVID-19 diagnoses had such discussions. The improvement in ACP was likely driven by heightened awareness among the public and healthcare professionals regarding healthcare…
Lin 2021 [55]	Impact of the COVID-19 pandemic on the use of advance care planning services within the veterans administration system in Taiwan	doi:10.1093/jamia/ocaa171	TW	HO	PT	2493	1. Social distancing measures and visitation restrictions; 2. Lack of awareness/knowledge of ACP; 3. Healthcare system barriers: Hospitals lacking the mechanisms needed to provide ACP services; 4. Limited resources: Shortages in private space in wards or outpatient environments to conduct ACP; 5. Legal concerns: Difficulty finding two witnesses to complete the document-signing process; 6. Discomf…	1. Telehealth/virtual ACP platforms: Allow ACP services via telemedicine - Online ACP services through video chat	Outpatient ACP services in Taiwan saw a significant decline after the onset of the COVID-19 pandemic, with a notable decrease in the number of declarants receiving ACP services. During the pandemic, those who did receive ACP services were younger, and there was an increase in the percentage of hospital staff accessing these services. The reduction in ACP services was more pronounced than the decr…
Ye 2021 [56]	Changes in Advance Care Planning for Nursing Home Residents During the COVID-19 Pandemic	doi:10.1016/j.jamda.2020.11.011	US	NH	PT	963	1. Social distancing measures and visitation restrictions	1. Proactive ACP conversations	Healthcare practitioners at 15 nursing homes proactively engaged in advance care planning (ACP) conversations, focusing on code status and goals of care, including the preference for Do Not Hospitalize (DNH). Analysis revealed significant changes in resident care preferences before and after ACP discussions. Before the discussions, most residents were full code status or had a Do Not Resuscitate …
Huayanay 2021 [57]	End of Life Decision-Making Challenges in a Latino Patient with COVID-19: Facing Barriers	doi:10.1177/23337214211021726	US	HO	PT	1	1. Communication difficulties: Language barrier; 2. Cultural and religious beliefs: religion; 3. Cultural and religious beliefs: Extended family structure; 4. Financial concerns: Low socioeconomic status		The case highlights the challenges faced when a patient, representative of the Latino community, lacked advance directives, leading to family-centered decisions and emotional distress. The family initially opted for a full code status but later realized the futility of invasive treatments. This case underscores the importance of ACP conversations, ideally conducted before or at the diagnosis of a…
Nguyen 2021 [58]	Perceptions of the Importance of Advance Care Planning During the COVID-19 Pandemic Among Older Adults Living With HIV	doi:10.3389/fpubh.2021.636786	US	SV	PT	100		1. Public awareness of ACP: Mass dissemination of materials to prepare individuals to engage in ACP discussions; 2. Improved messaging: ACP promotion messages in collaboration with local groups and communities to be more relevant to specific populations	A significant number of participants in this study reported having an advance directive or healthcare proxy, with many believing that ACP is more important during the COVID-19 pandemic compared to the pre-pandemic period. Having an advance directive was associated with factors such as age, education level, living arrangements, AIDS diagnosis history, and current undetectable viral load. A logisti…
Coles 2020* [59]	Reflections of a care home provider on the COVID-19 pandemic: A catalyst for integrated care	doi:10.1007/s41999-020-00428-6	UK	NH	HP			1. Care team collaboration: multi-disciplinary meetings were rapidly established with membership from care homes; 2. ACP/palliative care experts: consultant geriatricians, primary care, pharmacists and palliative care; 3. Healthcare system improvements: Local healthcare professionals enhanced their support to care homes	During the COVID-19 pandemic, collaborative multidisciplinary meetings involving care homes, geriatricians, primary care, pharmacists, and palliative care providers were swiftly established. This approach resulted in improved access to geriatric and palliative care expertise, enhanced electronic record sharing, personalized ACP, increased numbers of residents achieving their preferred place of de…
Wei 2020 [60]	Coping With Trauma, Celebrating Life: Reinventing Patient And Staff Support During The COVID-19 Pandemic	doi:10.1377/hlthaff.2020.00929	US	HO	HP		1. Rapid disease progression; 2. Social distancing measures and visitation restrictions	1. Telehealth/virtual ACP platforms; 2. Tablet computers; 3. ACP/palliative care experts: Redeployment of palliative care specialists; 4. ACP/palliative care experts: Tele-palliative medicine volunteers	To address the challenges posed by the COVID-19 pandemic, healthcare institutions redeployed additional specialists, such as outpatient clinicians and geriatricians with palliative care training, to inpatient units. Additionally, a national outreach effort via Twitter and LinkedIn successfully recruited over 400 palliative care volunteers within 72 hours. These volunteers, including physicians an…
Maia 2020* [61]	Communication and Humanization in End-of-life COVID-19 ICU patients	doi:10.1377/hlthaff.2020.00929	PO	HO	PT	51	1. Personal protective equipment requirements; 2. Social distancing measures and visitation restrictions: measures to minimize spread of infection; 4. Strained healthcare system: EOL discussions cancelled; 5. Technological/telehealth barriers		During the COVID-19 pandemic in Portugal, procedures for end-of-life (EOL) care in the ICU were modified to minimize the use of personal protective equipment (PPE) and the risk of SARS-CoV-2 transmission. Restrictions included forbidding visits, cancelling EOL decision meetings with families, and limiting communication to a physician-in-charge calling one family member daily. The study found that…
Hendriks 2022 [62]	Shared decision‑making in advance care planning among hospitalized older COVID‑19 patients: a multicenter, retrospective cohort study	doi:10.1007/s40520-022-02281-y	NL	HO	PT	275		1. Training for clinicians: Increasing knowledge and communication skills; 2. Training for clinicians: training doctors on how to discuss advance directives; 3. Training for clinicians: make sure that they have the knowledge to inform patients properly about the expectations; 4. Resources for clinicians: Visual aids to help ACP discussions	The study found that code status was documented for nearly all patients, with 27% opting for full active treatment, while 72.7% had one or more treatment limitations documented, such as no resuscitation, mechanical ventilation, and ICU admission. Patient participation in the shared decision-making (SDM) process was described in 48% of cases, with only 19% of patients having the SDM process fully …
Holdsworth L.M. 2022 [63]	"Never waste a good crisis”: A qualitative study of the impact of COVID-19 on palliative care in seven hospitals using the Dynamic Sustainability Framework	doi:10.1177/02692163221123966	US	HO	HP	15	1. Technological/telehealth barriers: Virtual discussions; 2. Social distancing measures and visitation restrictions: Lack of in-person contacts	1. Innovation and flexibility in ACP documentation processes: Drive-by document signing; 2. Innovation and flexibility in ACP documentation processes: Using apps to capture electronic signatures	Palliative care providers faced challenges in conducting virtual goals of care discussions, as families found it difficult to grasp the patient's condition without in-person interactions. The pandemic increased the emphasis on documentation, particularly for patients at risk of needing hospital care, with providers implementing creative methods such as "drive-by signing" or electronic signature a…
Dassel 2021 [64]	A Limited Opportunity: COVID-19 and Promotion of Advance Care Planning	doi:10.1089/pmr.2021.0013	US	HC	FC	82	1. Emotional barriers: Caregivers forced to focus on the present; 2. Social distancing measures and visitation restrictions: With the closing of essential services, physical distancing, and quarantining, caregivers were isolated from their support networks; 3. Lack of awareness/knowledge of ACP	1. Guidance and protocols for ACP discussions: quick and simple tools that guide them through the most essential points for ACP conversations; 2. Resources/education for patients/families: more education is needed, where caregivers are informed about the importance ongoing conversations about care preferences and plans	In response to the COVID-19 pandemic, 63% of respondents reported that their care recipients had advance directives, and 19% had updated these documents. Additionally, 33% of respondents had created contingency plans for their own care in case they became sick with COVID-19. The pandemic prompted some families to engage in ACP, but many had completed preliminary ACP forms and directives while bei…
de Vries 2021 [65]	Advance care planning among older Canadians amid the COVID-19 pandemic: a focus on sexual orientation	doi:10.1177/26323524211019056	CN	SV	PB	3923	1. Distrust in the healthcare system	1. Resources/education for patients/families: More and focused educational efforts would increase uptake	Since the COVID-19 pandemic began, LGB individuals have been more proactive in completing legal documents such as wills, powers of attorney, and advance directives, as well as engaging in ACP discussions compared to heterosexual individuals. Women, especially among LGB individuals, have been more likely to have ACP conversations with spouses, family, and friends. Regression analysis revealed that…
Payne 2022 [66]	The comprehensiveness and comprehensibility of publicly-available, state-approved advance directive documents	doi:10.1080/13548506.2022.2067341	US	ED	PB	50	1. Lack of awareness/knowledge of ACP: Lack of health literacy	1. Innovation and flexibility in ACP documentation processes: User-friendly AD forms; 2. Resources/education for patients/families: Increased attention to AD education; 3. Resources/education for patients/families: Increased education about death and dying. 4. Improved messaging: Describing completion of an AD as being a gift to loved ones	Many advance directives (AD) do not adequately address important medical decisions related to life-sustaining treatments and interventions such as artificial respiration and CPR, which have become particularly relevant during the COVID-19 pandemic. To improve AD completion and ease the process, it's suggested to shift the focus of AD documents to reflect individuals' values, provide guidance for …
Ninteau 2022 [67]	Nursing Home Palliative Care During the Pandemic: Directions for the Future	doi:10.1093/geroni/igac030	US	NH	HP	7	1. Social distancing measures and visitation restrictions	1. ACP/palliative care experts; 2. Training for clinicians; 3. Telehealth/virtual ACP platforms: Zoom video	The COVID-19 pandemic did not significantly change the approach to ACP conversations among staff, but it emphasized the importance of understanding evolving patient goals of care during medical crises. ACP conversations became especially critical for residents who tested positive for COVID-19, and these discussions often focused on hospitalization decisions and care options considering resource c…
Elizondo 2022* [68]	Advance care planning and use of hospital resources among COVID-19 nursing home patients in an integrated care programme for the elderly	doi:10.5334/ijic.ICIC21109	AR	HO	PT			1. Care team collaboration: Teamwork, including families, is essential when assisting advanced palliative care patients in order to generate ACP; 2. Innovation and flexibility in ACP documentation processes: Structured and systematic registry of ACP; 3. Healthcare system improvements	The study found that 68% of patients had their ACP registered in the electronic health record, indicating a high rate of ACP documentation for patients with advanced chronic illnesses. This proactive registration of ACP helped prevent many critically ill COVID-19 patients from being admitted to intensive care units. The study suggests the importance of implementing standardized systems for obtain…
Hafid 2022* [69]	Primary care physicians’ perceptions on Advance Care Planning before and during the COVID-19 pandemic	doi:10.1370/afm.20.s1.2750	CN	HO	HP	48		1. Public awareness of ACP: City-wide initiative to promote ACP; 2. Resources/education for patients/families: web-based resources; 3. Telehealth/virtual ACP platforms	During the COVID-19 pandemic, there was a significant increase in the use of telemedicine for Advance Care Planning (ACP) discussions, with 89% of respondents having a positive experience with this approach. However, 80% of respondents still perceived in-person ACP conversations as superior to virtual ones. The city-wide ACP initiative, including web-based resources, was seen as beneficial by mos…
Notes: * = Conference abstract. Abbreviations: Country: SP = Spain; US = The United States; NL = The Netherlands; UK = United Kingdom; BL = Belgium; IR = Ireland; CN = Canada; IT = Italy; TW = Taiwan; PO = Portugal; AR = Argentina. Setting: AC = Academic; HO = Hospitals; NH = Nursing homes; OT = Online/Telehealth; ED = Electronic Data; SV = Survey. Population: HP = Healthcare professionals; PT = …
