# Supplementary material for: Situation, Education, Innovation, and Recommendation: A Large-Scale Systematic Review of Advance Care Planning in the Age of COVID-19
Source: Healthcare (Basel). 2024 Mar 15;12(6):667. doi: 10.3390/healthcare12060667 (PMC10970574; doi:10.3390/healthcare12060667)
Supplement: Supplementary file 1 [file healthcare-12-00667-s001.zip › Supplementary Table 2_Education.xlsx]

## Sheet: Sheet 1 - Supplementary Table 2
Table S2. ACP barriers and facilitators during the COVID-19 pandemic - Education Category: Extracted Data
Study ID [Reference No.]	Title	DOI	Country	Setting	Population	No. of Participants	ACP Barriers	ACP Facilitators	Summary
van de Wiel 2022 [70]	Communication skills training in advance care planning: a survey among medical students at the University of Antwerp	doi:10.1186/s12904-022-01042-y	BL	AC	MS	172		1. Training for clinicians: Targeted palliative care communication skills training course	While students generally felt confident in their communication skills, they expressed less confidence in discussing palliative care (PC) and ACP. Initially, the COVID-19 pandemic was seen as both an obstacle and an opportunity for these discussions, but after ACP training, more students viewed it as a chance to address end-of-life issues. Despite a targeted communication skills training course, e…
Casey 2022 [71]	Advance Care Planning for Emergency Department Patients With COVID-19 Infection: An Assessment of a Physician Training Program	doi:10.1177/10499091211072850	US	HO	PT	143		1. Training for clinicians: ACP training toolkit: guide to COVID-19 risk stratification; 2. Guidance and protocols for ACP discussions: education on ACP conversation initiation; 3. Innovation and flexibility in ACP documentation processes: modification of the electronic health record (EHR) to facilitate ACP documentation	A swift and straightforward educational program for physicians showed a noticeable but statistically insignificant trend towards higher emergency department-based ACP activities for COVID-19 patients.
Cousins 2022 [72]	Implementing and evaluating online advance care planning training in UK nursing homes during COVID-19: findings from the Necessary Discussions multi-site case study project	doi:10.1186/s12877-022-03099-z	UK	NH	HP, FM	54		1. Resources/education for patients/families; 2. Resources for clinicians; 3. Training for clinicians: A website intervention for care staff and family members to provide training and information about ACP during COVID-19	Following training, staff gained confidence to initiate ACP conversations, recognize cues from residents, and seek input from senior staff, resulting in revised ACP procedures. Families also felt empowered to challenge decisions and shared their training with others, enhancing dissemination. While ACP initially raised concerns, the training improved understanding for both staff and families, with…
Rosedale 2022* [73]	Advance Care Planning and Health Equity: Pursuing Quality Improvement in a Family Medicine Residency Clinic	doi:10.1111/jgs.17755	US	HO	PT			1. Training for clinicians: Geriatrics Fellow-led ACP educational program; 2. ACP/palliative care experts	Before quality improvement efforts (QI), 27.1% of patients met ACP quality standards, which improved to 34.66% after QI. However, post-QI, ACP quality standards were met by a higher percentage of white patients (39.11%) compared to non-white patients (26.81%), indicating disparities in ACP documentation despite overall improvements.
Rabow 2021 [74]	Palliative Care Education During COVID-19: The MERI Center for Education in Palliative Care at UCSF/Mt. Zion	doi:10.1177/10499091211000285	US	OT	HP			1. Training for clinicians: Online ACP workshop; 2. Training for clinicians: Communication skills training; 3. Resources for clinicians; Website hub for palliative care/ACP information	Efforts have resulted in a substantial increase in participants and expanded international reach for online workshops. Current focus is on addressing logistical and legal aspects of notarizing and recording advanced directives created online during the workshops. Amid the COVID-19 pandemic, the emphasis is on widespread dissemination of evidence-based communication skills training, including esse…
Oulton 2021 [75]	Improving advance care planning and completion of advance directives: A role for virtual peer training	doi:10.1111/jgs.17115	US	HO	HP	9		1. Training for clinicians: Virtual ACP training session	The survey results indicate enhanced self-reported understanding and comfort with ACP knowledge, documentation, and appropriateness, with a notably positive correlation observed following a concise virtual training session among faculty. These findings suggest that self-reported comfort and comprehension of ACP and advance directives (AD) improve at least one month after the intervention.
Budidi 2021* [76]	Advanced care planning in the COVID-19 era	doi:10.1111/jgs.17115	US	AC	HP	30	1. Time constraints; 2. Low education level; 3. Communication difficulties: Limited communication skills; 4. Technological/telehealth barriers: Tech literacy; 5. Technological/telehealth barriers: Establishing rapport via telehealth; 6. Lack of adequate ACP training for clinicians: Lack training in facilitating ACP over telehealth	1. Training for clinicians: Comprehensive ACP curriculum in a family medicine residency, comprising of didactics and skills practice components	Participants acknowledged the importance of ACP while highlighting a lack of formal training and varying degrees of confidence in understanding and conducting ACP discussions, whether through telehealth or in-person, with a significant number of providers actively engaging in ACP discussions in both settings.
Price 2021* [77]	An educational intervention to increase advance care planning activities among emergency medicine providers during the covid-19 pandemic	doi:10.1111/jgs.17115	US	HO	PT	143		1. Training for clinicians: Palliative care physician-led educational intervention	After reviewing 143 charts of confirmed COVID-19 patients, a post-intervention period with 115 patients showed a roughly 25% increase in ACP-related activities among emergency providers compared to a pre-intervention period with 28 patients. This suggests that a straightforward educational intervention for physicians can enhance goals of care conversations and documentation in the emergency depar…
Roberts 2020 [78]	COVID-19 Pandemic Response: Development of Outpatient Palliative Care Toolkit Based on Narrative Communication	doi:10.1177/1049909120944868	US	AC	HP			1. Training for clinicians: Narrative approach to teaching ACP	Utilizing a narrative-based approach to educate clinicians could serve as a valuable method for assisting them in navigating the challenging ACP-related decisions in the context of a pandemic.
Markwalter 2022* [79]	Advance Care Planning for Emergency Department Patients with COVID-19 Infection: An Assessment of a Physician Training Program	doi:10.1016/j.jpainsymman.2022.02.098	US	HO	PT	143		1. Training for clinicians: provider-facing educational ACP tool kit; 2. Resources for clinicians	The study reports a significant 25.4% increase in emergency department-based ACP activities, even after adjusting for patient demographics. This increase was associated with the implementation of a straightforward provider-focused educational toolkit in response to the pandemic.
Preston 2022* [80]	Research on Advance Care Planning in Nursing Homes During the COVID-19 Pandemic	doi:10.1177/02692163221093145	UK	NH	HP, NH, FM		1. Technological/telehealth barriers: Technological problems with working remotely	1. Training for clinicians: Online ACP training; 2. Resources/education for patients/families: Online ACP informational resources	Following training, staff gained confidence to initiate ACP conversations, recognize cues from residents, and seek input from senior staff, resulting in revised ACP procedures. Families also felt empowered to challenge decisions and shared their training with others, enhancing dissemination. While ACP initially raised concerns, the training improved understanding for both staff and families, with…
Cooney 2022 [81]	Enhancing Virtual Communication Skills Among Medical Learners: A COVID-19 Telemedicine Goals of Care Standardized Encounter	doi:10.1016/j.jpainsymman.2022.02.117	US	AC	MS	83		1. Training for clinicians: virtual GOG training in telemedicine	A telemedicine curriculum for COVID-19 Goals of Care (GOC) utilizing the P-T-SPIKEES framework can efficiently impart the essential skills to healthcare providers, enabling them to conduct COVID-19-focused GOC discussions through a virtual platform.
Holdsworth E. 2022* [82]	Advance Care Planning in a Large Teaching Hospital Emerging from the COVID-19 Pandemic: A Quality Improvement Project	doi:10.1093/ageing/afac034.783	UK	HO	PT	69		1. Training for clinicians: ACP educational intervention for junior doctors; 2. Identification of those in need of ACP; 3. Guidance and protocols for ACP discussions: ACP prompt sheets for doctors	Before the interventions, only 22% of the sample had evidence of advance care planning, with 33% of discussions documented on ReSPECT forms. However, after the intervention period, a significant improvement was observed, with 58% of patients having evidence of advance care planning, and 66% documented on ReSPECT forms. This indicates a substantial increase in advance care planning within the elde…
Volandes 2022 [83]	Association of an Advance Care Planning Video and Communication Intervention with Documentation of Advance Care Planning among Older Adults: A Nonrandomized Controlled Trial	doi:10.1001/jamanetworkopen.2022.0354	US	HO	PT	14107		1. Resources/education for patients/families: ACP-related video for patient education; 2. Training for clinicians: Clinician communication skills training for clinicians - VitalTalk-designed interactive training via Zoom	The ACP-COVID intervention significantly increased ACP documentation, with 23.8% of patients having ACP documented during the intervention period compared to 17.9% in the pre-COVID-19 period and 12.5% during the early pandemic wave. Notably, the intervention had a substantial impact on ACP documentation for African American and Hispanic patients, demonstrating the effectiveness of diverse video d…
Mills 2021 [84]	Training Residents in Virtual Advance Care Planning: A New Twist in Telehealth	doi:10.1016/j.jpainsymman.2021.03.019	US	HO	HP	48		1. Telehealth/virtual ACP platforms; 2. Trusting clinical relationship: outpatient setting	Residents expressed reduced confidence in conducting advance directive conversations after training, with reflections indicating they felt more proficient in inpatient late goals of care (GOC) discussions, but found these skills less transferable to early outpatient GOC settings. Residents favored the ambulatory environment for ACP conversations and suggested creating virtual ACP training to faci…
Varey 2021* [85]	Necessary discussions: The development of online resources to support advance care planning in nursing homes in a COVID-19 context	doi:10.1177/02692163211035909	UK	OT	HP, PT, FM			1. Resources/education for patients/families: COVID-centric ACP online training resource website	The website created for this study is user-friendly and captivating, offering a COVID-19-specific resource for ACP. It includes separate modules catering to care staff and family members, featuring supplementary videos with expert advice. The site also provides links to further reading and additional resources, emphasizing self-care in conjunction with care provision.
Phenwan 2021 [86]	Using Zoom and Card Game to Conduct Advance Care Planning Classes: An Innovative Practice	doi:10.1177/00302228211032735	TL	OT	MS, HP, PB	103	1. Cultural and religious beliefs: Viewing death and dying as taboo; 2. Cultural and religious beliefs: Talking about death is perceived as a bad omen; 3. Cultural and religious beliefs: Concept of filial piety; 4. Lack of awareness/knowledge of ACP	1. Training for clinicians: Online Zoom educational workshop on ACP	Participants in the workshops learned that ACP is multifaceted and iterative, extending beyond medical and end-of-life considerations. They recognized the importance of ongoing discussion and revision in ACP and that it is highly individualized. Participants also noted the need to communicate their wishes to others, as family members or healthcare providers may not be aware of their preferences. …
Berning 2021 [87]	An advance care planning long-term care initiative in response to COVID-19	doi:10.1111/jgs.17051	US	NH	PT	581		1. Care team collaboration: ACP SWAT team; 2. Identification of those in need of ACP: contact people without ACP documentation; 3. Guidance and protocols for ACP discussions: structured COVID-19 ACP discussion frame-work adapted from the VitalTalk/Respecting Choices/Ariadne Labs; 4. Care team collaboration; workflow supported by Informatics Department (daily email identifying patients to be conta…	As of April 13, 2020, 54% of long-term care (LTC) residents lacked a Do Not Hospitalize (DNH) directive, with the initiative successfully reaching out to approximately 75% of resident proxies. Through a 6-week study, 39% of these residents acquired a DNH directive, demonstrating the importance of an efficient electronic medical record system, telephone evaluation and management, and staff redeplo…
Dobert 2021* [88]	What matters for frail older adults during a global pandemic	doi:10.1111/jgs.17115	US	NH	HP			1. Care team collaboration: Daily ACP calls for staff to provide real time support for ACP; 2. Training for clinicians: Live virtual ACP education; 3. Improved messaging: short ACP video vignettes; 4. Resources for clinicians: ACP tip sheets for nursing home staff; 5. Telehealth/virtual ACP platforms	Active patients, numbering 95, engaged in discussions related to their values and goals of care, with an emphasis on COVID-19 considerations, while receiving education on preventive measures and social isolation monitoring. Support was provided to numerous healthcare professionals, including nurses and primary care providers, through daily calls and formal education sessions. Video vignettes were…
Smith 2020 [89]	What If I Get Seriously Ill? A Virtual Workshop for Advance Care Planning During COVID-19	doi:10.1016/j.jpainsymman.2020.08.022	US	OT	PT	413		1. Training for clinicians: Virtual two-part ACP workshop	The virtual two-part ACP workshop was a successful way to engage the public during COVID-19. It attracted participants from 48 U.S. cities across 16 states, required less administrative effort than in-person workshops, offered educational content during stay-at-home orders, increased accessibility, and allowed anonymous questioning. Additionally, 22% of initial participants further engaged throug…
McAfee 2022 [90]	COVID-19 brings a new urgency for advance care planning: Implications of death education	doi:10.1080/07481187.2020.1821262	US	AC	PB, HP		1. Cultural and religious beliefs: Taboos around talking about death; 2. Racial and ethnic Institutional racism; 3. Healthcare system barriers: Lack of access/infrequent utilization of health services; 4. Lack of awareness/knowledge of ACP; 5. Low health literacy; 6. Limited resources: accessibility to health directives		The COVID-19 pandemic has highlighted the need for advanced care planning (ACP), especially among older adults and people of color. However, ACP rates in the U.S. remain low, partly due to the cultural taboo around discussing death. To address this, recommendations include integrating death education into teacher training, incorporating it into undergraduate curricula, providing better death educ…
Huang 2021 [91]	COVID-19 as a Catalyst for Teaching Advance Care Planning	doi:10.34197/ats-scholar.2021-0064CM	US	HO	HP		1. Discomfort among clinicians and patients discussing end-of-life care: discussing ACP will cause distress to loved ones; 2. Discomfort among clinicians and patients discussing end-of-life care: Clinicians discomfort in discussing ACP; 3. Lack of adequate ACP training for clinicians: Lack of adequate training for discussing ACP	1. Improved messaging: Appropriate media coverage	The COVID-19 pandemic has brought healthcare and ACP discussions to the forefront, presenting an opportunity to teach healthcare providers and trainees the skills needed for ACP conversations. Resident training emphasizing active listening, patient-centered language, and interprofessional teamwork, including palliative care, can improve provider and patient experiences. This moment can be used to…
Notes: * = Conference abstract. Abbreviations. Country: US = The United States; UK = United Kingdom; BL = Belgium; TL = Thailand; Setting: AC = Academic; HO = Hospitals; NH = Nursing homes; OT = Online/Telehealth; ED = Electronic Data; SV = Survey. Population: HP = Healthcare professionals; PT = Patients; FM = Family; MS = Medical students; PB = General Public.
