# Supplementary material for: Situation, Education, Innovation, and Recommendation: A Large-Scale Systematic Review of Advance Care Planning in the Age of COVID-19
Source: Healthcare (Basel). 2024 Mar 15;12(6):667. doi: 10.3390/healthcare12060667 (PMC10970574; doi:10.3390/healthcare12060667)
Supplement: Supplementary file 1 [file healthcare-12-00667-s001.zip › Supplementary Table 3_Innovation.xlsx]

## Sheet: Sheet 1 - Supplementary Table 3
Table S3. ACP barriers and facilitators during the COVID-19 pandemic - Innovation Category: Extracted Data
Study ID [Reference No.]	Title	DOI	Country	Setting	Population	No. of Participants	ACP Barriers		ACP Facilitators	Summary
Finger 2022 [92]	Improving the quality of care in patients with COVID-19	doi:10.1086/JCE2022332101	US	NH	PT	24	1. Social distancing measures and visitation restrictions: Inability of patients’ loved ones to participate in on-site meetings to make important end-of-life decisions; 2. Strained healthcare system: Acute care facilities were strained to capacity treating critically ill COVID-19 patients		1. Care team collaboration: Interdisciplinary Ethics Panel (IEP) approach to decision making; 2. Guidance and protocols for ACP discussions	Before the initiative, 11 veterans had Life-Sustaining Treatment (LST) notes and 86 had Advanced Directives (AD). After the initiative, 359 veterans completed LST notes (a 3163% increase), and 118 had AD completed. Additionally, 182 cognitive screenings were completed. This program significantly boosted the number of COVID-19 positive veterans engaging in ACP discussions and receiving cognitive a…
Hannon 2022* [93]	Community Response During the COVID-19 Pandemic	doi:10.1007/s00520-022-07099-y	CN	NH, HO	PT	26			1. Telehealth/virtual ACP platforms	A total of 440 hours of telephone support were provided, with inquiries coming from care homes (51%), carers (26%), members of the public (18%), and healthcare professionals (5%). Approximately 4% of advice Hub users expressed concerns about advance care planning. As the population ages and more people live with long-term health conditions and multiple health issues, the demand for support during…
Hui 2022* [94]	Completion of Advance Directives and Documented Care Preferences during the Coronavirus Disease 2019 (COVID-19) Pandemic	doi:10.1200/JCO.2022.40.16_suppl.6502	US	HO	PT	12941			1. Guidance and protocols for ACP discussions: Goals-of-care (GOC) programs; 2. Identification of those in need of ACP: risk stratification; 3. Care team collaboration: team huddles to discuss care planning; 4. Care team collaboration: oncologist-initiated GOC discussions; 5. Training for clinicians: communication training; 6. Care team collaboration: palliative care involvement; 7. Healthcare sy…	The study shows a substantial 4.9-fold increase in the completion of online Advance Directives (ADs) during the COVID-19 pandemic, with more comprehensive completion, despite the absence of specific efforts to boost the uptake of the ACP platform. The increased usage of the online tool is attributed to factors such as heightened awareness of AD importance due to COVID-19-induced hospital visitati…
Zhukovsky 2022* [95]	Rapid implementation of eMOLST order completion and electronic registry to facilitate advance care planning: MOLST documentation using telehealth in the Covid-19 pandemic	doi:10.1016/j.jpainsymman.2022.02.160	US	HO	PT	76			1. Care team collaboration: Goals of Care Rapid Response Team consultations	During the COVID-19 pandemic, the accelerated adoption of eMOLST (Electronic Medical Orders for Life Sustaining Treatment) has allowed for the completion of both general ACP and MOLST (Medical Orders for Life Sustaining Treatment) during telehealth encounters. Clinicians have reported that patients and families are willing to discuss ACP through telehealth and use eMOLST to ensure that they recei…
Gessling 2022* [96]	Systemwide advance care planning during the covid-19 pandemic: the impact on patient outcomes and cost	doi:10.1016/j.jpainsymman.2022.02.116	US	OT	PT	294			1. Telehealth/virtual ACP platforms; 2. Care team collaboration: Multidisciplinary cooperation	This study compared patients who had completed ACP before hospitalization (53%) with those who had not (47%). The ACP group was older (79 vs. 73 years) and had higher acuity (LACE1 score 71 vs. 65) but was less likely to use the ICU (62% vs. 78%) and incurred 25% lower costs, regardless of ICU care. Systematic ACP, facilitating proactive decision-making for treatment preferences, can reduce unwan…
Vellani 2022 [97]	Beyond Traditional Advance Care Planning: Tailored Preparedness for COVID-19	doi:10.1371/journal.pone.0266826	CN	HO	PT	21 dyads	1. Emotional barriers: Patients stay in the moment and do not think about the future		1. ACP/palliative care experts: Trained ACP clinicians; 2. Training for clinicians: Tailored education program; 3. Public awareness of ACP: Promoting the need to engage in ACP; 4. Resources/education for patients/families: Coaching to identify and share values and wishes for future care	The concept of two-tiered ACP involves addressing both general and COVID-19-specific preferences and values to help patients, families, and healthcare providers plan for broader goals while considering immediate concerns. This approach allows for the creation of a comprehensive yet situation-centered ACP that respects patients' preferences and priorities during the COVID-19 pandemic.
Yen 2022 [98]	An Interdisciplinary Ethics Panel Approach to End-of-Life Decision Making for Unbefriended Nursing Home Residents	doi:10.3390/ijerph19031054	TW	HO	PT	897	1. Uncertainty surrounding the COVID-19 prognosis: High infectivity of SARS-CoV-2; 2. Limited resources: Restricted medical resources		1. Identification of those in need of ACP: Palliative care screening tool	The increased utilization of the IEP approach in our facility led to a significant reduction in hospitalizations for various reasons in 2020 compared to 2019 (5.5% vs. 7.7%; P < 0.05). This innovative IEP approach, involving a nine-step algorithm, effectively improved advance care planning and prevented nonbeneficial treatments for end-of-life unbefriended residents by promoting palliative measur…
Liberman 2022 [99]	How COVID-19 Changed Advance Care Planning: Insights From the West Virginia Center for End-of-Life Care	doi:10.1016/j.jen.2021.09.006	US	HO	PT	64			1. Telehealth/virtual ACP platforms; 2. ACP/palliative care experts: Remote nurses	The COVID-19 pandemic led to a significant increase in requests for advance care planning medical order forms, with a notable rise in the distribution of advance directives. In the first six months of 2020, 10,093 advance directives were distributed, compared to 5,934 in the same period in 2019. The pandemic heightened the urgency among patients in West Virginia to document their medical care wis…
Meyers 2022* [100]	A Structured Tool for Communication and Care Planning in the Era of the COVID-19 Pandemic	doi:10.1111/jgs.17755	US	OT	VT	106	1. Social distancing measures and visitation restrictions: Lack of face-to-face visits		1. Identification of those in need of ACP: Direct postal mail; 2. Telehealth/virtual ACP platforms	The use of a communication tool led to a significant increase in residents with a "Do Not Resuscitate" (DNR) status, rising from 41% to 88% after a positive COVID-19 test notification. The tool contained essential elements for effective advance care planning, including discussing the expected course of COVID-19 infections in older adults and focusing on monitoring and supportive care within long-…
Yourman 2022* [101]	COVID-19 and Advance Care Planning: A Unique Opportunity (QI429)	doi:10.1111/jgs.17755	US	HO	PT	53			1. Training for clinicians: ACP workshop; 2. Telehealth/virtual ACP platforms: Telehealth via Zoom; 3. Telehealth/virtual ACP platforms: Technical assistance for Zoom platform	In this initiative, 294 patients engaged in telehealth visits to complete Life-Sustaining Treatment (LST) documentation. A significant portion, 37%, opted for "Do Not Resuscitate" (DNR) and other LST limitations, with 48% creating Physician Orders for Life Sustaining Treatment (POLST) documentation and 43% completing advance directives. Importantly, over 70% of hospitalized patients received care…
MacInnes 2022* [102]	Does a geriatrician-led telephone advice line optimise care for frail older people during the COVID-19 pandemic?	doi:10.1136/spcare-2021-MCRC.28	UK	OT	HP				1. Telehealth/virtual ACP platforms: Virtual ACP conversations	In the context of advanced care planning, 43% of calls focused on preferred place of care (PPOC), and 27% discussed resuscitation status. Most calls were from GPs, but 11% came from community matrons, 5% from paramedics, and various other users. The data underscores the importance of supporting colleagues to facilitate patients' desires to stay at home and access appropriate hospital services whe…
Allen 2021* [103]	Patients' Experiences with Virtual Outpatient Palliative Care Visits During the COVID-19 Pandemic: A Qualitative Study.	doi:10.1136/spcare-2021-Hospice.74	UK	OT	PT, HP, PB				1. Resources for clinicians: Online advice hub with telephone call-center support	Patients expressed satisfaction with virtual care, noting that it minimized disruptions in care during the pandemic. They found in-person visits beneficial for building rapport with their healthcare team, and many wished to continue virtual care during stable periods. However, in-person visits were preferred during care transition points and advance care planning discussions. Overall, virtual vis…
Acevedo Rodriguez 2021* [104]	Impact of an interdisciplinary goals of care program on hospital outcomes at a comprehensive cancer center during the COVID-19 pandemic: A propensity score analysis	doi:10.1111/jgs.17115	US	OT	VT	500			1. Telehealth/virtual ACP platforms: Direct telephone call from healthcare professionals.	Following the implementation of a system-wide goals of care (GOC) intervention, there was a significant reduction in ICU mortality (from 28.2% to 21.9%), along with shorter ICU stays and decreased in-hospital mortality. The percentage of hospitalized patients with in-hospital do-not-resuscitate (DNR) orders increased, and DNR orders were established earlier. While medical power of attorney, livin…
Singh 2021 [105]	An evaluation of advance care planning during the COVID-19 pandemic: A retrospective review of patient involvement in decision making using routinely collected data from digital ReSPECT records	doi:10.1016/j.jpainsymman.2020.10.033	US	HO	PT				1. Care team collaboration: Social workers; 2. Healthcare system improvements: Changes in management strategies	In April 2020, there was a significant increase in the number of advance care plans created per 1,000 admissions, with a 333.0% rise compared to 2019. During this period, a higher proportion of these plans were discussed with the patients, and more included recommendations for cardiopulmonary resuscitation (CPR). However, there was a decrease in the proportion of plans containing a "Do Not Attemp…
Nandhra 2021* [106]	COVID-19: guidance on palliative care from a European Respiratory Society international task force	doi:10.1136/spcare-2021-PCC.4	UK	NH	PT	585			1. Identification of those in need of ACP: Targeted program to deliver ACP to those in need; 2. ACP/palliative care experts	Most experts recommend that ACP, which involves discussing goals and preferences for future medical treatment and care, should be routinely conducted or reviewed by clinicians with patients and their loved ones at the time of diagnosis of serious COVID-19. Additionally, ACP should also be re-evaluated prior to the discharge of recovered COVID-19 patients from the hospital to ensure that the patie…
Paladino 2021 [107]	Supporting the Medically Fragile: Individualized Approach to Empowering Young Adults With Chronic Disease During the COVID-19 Pandemic	doi:10.1136/spcare-2021-PCC.4	US	HO	HP				1. Guidance and protocols for ACP discussions: An evidence-based communication tool - the Serious Illness Conversation Guide	The BRIDGES program utilized a virtual platform to provide multidisciplinary consultations for patients and families, offering support in areas such as system navigation, advance care planning, emergency preparedness, chronic care management, and coping during the COVID-19 crisis. The goal was to empower patients and families with knowledge and resources to enable better self-care and self-advoca…
Lin 2020 [108]	Remote Advance Care Planning in the Emergency Department During COVID-19 Disaster: Program Development and Initial Evaluation	doi:10.1097/JCMA.0000000000000459	US	ED	HP		1. Social distancing measures and visitation restrictions		1. Telehealth/virtual ACP platforms; 2. Healthcare system improvements: Unified advance directive listing; 3. Healthcare system improvements: Central easily accessible chart location; 4. Tablet computers; 5. Language support services: Remote translators (for language); 6. Training for clinicians: Training webinars for virtual visits	This program conducted 64 remote goals of care (GOC) conversations, with 72% of them involving patients' families who were unable to participate in person. These discussions covered topics like code status, caregivers, diagnosis, prognosis, and hospice care. The program, initiated in April 2020, operated 24/7 with seven trained nurses who conducted remote GOC conversations using laptops and commu…
Handalage 2020* [109]	Clinical informatics accelerates health system adaptation to the COVID-19 pandemic: Examples from Colorado	doi:10.1007/s41999-020-00428-6	UK	OT	PT	160			1. Resources for clinicians: geriatrician-led telephone advice line to support healthcare professionals in ACP; 2. ACP/palliative care experts	During the pandemic, the organization's ICS mandated addressing advance care planning with each patient in various healthcare settings. They collaborated with palliative care colleagues to create standardized templates for documenting advance care planning discussions in the EHR, making it easily accessible for clinicians. Additionally, they conducted webinars and produced a tip sheet to improve …
Schoenherr 2020 [110]	Advance Care Planning Virtually During a Pandemic	doi:10.1016/j.jpainsymman.2020.06.008	US	HO	PT	29	1. Social distancing measures and visitation restrictions		1. Identification of those in need of ACP	Virtual Advance Care Planning discussions facilitated the creation of 1,361 new care plans and the review of 313 existing plans, demonstrating the effectiveness of conducting meaningful conversations remotely and electronically sharing them among multiple healthcare providers.
Langmaid 2020 [111]	Advance Care Plans: Creation, Content and Use During Wave 1 of the COVID-19 Pandemic. A Retrospective Cohort Study of Coordinate My Care, a Large Electronic Palliative Care Coordination System	doi:10.1016/j.jadohealth.2020.06.029	US	OT	PT				1. Care team collaboration: Multidisciplinary team; _x000B_2. Telehealth/virtual ACP platforms: phone call interaction or virtual platform	During the first wave of the COVID-19 pandemic, a substantial increase in the creation and usage of Coordinate My Care (CMC) records, including an ACP component, was observed. Records created in this period were more prevalent among younger, independent patients with longer prognoses, a higher preference for hospital care, and a greater likelihood of being "For Resuscitation." This suggests an in…
Gaur 2020 [112]	Advance Care Planning in a Geriatric Veterans Primary Care Clinic During COVID-19	doi:10.1016/j.jamda.2020.05.062	US	NH	HP	10	1. Social distancing measures and visitation restrictions; 2. Social distancing measures and visitation restrictions: Lack of face-to-face conversations		1. Guidance and protocols for ACP discussions: COVID-19-specific Communication and Care Planning Tool	Between July and December 2020, the status of Advance Directives (AD) was assessed in 106 patients, with only 45% having updated ADs, while 63% of those with either no AD or ones older than 5 years completed or updated them through letters and phone calls. Despite the challenges posed by the COVID-19 pandemic and the preference for in-person discussions for advanced care planning, the use of info…
Bhatia 2021 [113]	Review of DNACPR orders within the coordinate my care (CMC) system during the first wave of the COVID-19 pandemic	doi:10.1016/j.jpainsymman.2020.08.020	US	HO	PT	356	1. Social distancing measures and visitation restrictions: Limited in-person interactions		1. Telehealth/virtual ACP platforms; 2. Proactive ACP conversations	During the first wave of COVID-19, 68% of care plans were created with direct patient consent, 6% with the consent of the Lasting Power of Attorney (LPA), and 26% were made in the patient's best interest, accompanied by clear justifications. Although there was an increase in patients added to Coordinate My Care (CMC) during this period, the consent pattern remained consistent with pre-COVID data.…
Cavalier 2020 [114]	The Promotion of Successful Advance Care Planning (ACP) for Care Home Residents During the COVID-19 Pandemic	doi:10.1016/j.jpainsymman.2020.08.020.	US	HO	PT				1. Innovation and flexibility and in ACP documentation processes: Condition-specific and care transitions-specific preparedness planning for COVID-19	In a study involving 20 care homes, 66% of the residents required ReSPECT forms, with 15% having anticipatory care plans for specific symptoms. The majority (92%) were not for resuscitation, and 54% were not for escalation of care to the hospital. Scheme homes demonstrated significant reductions in emergency spells, A&E costs, and in-patient costs (56%, 59%, and 52% reductions, respectively), alo…
Janssen 2020 [115]	Communication Tools to Support Advance Care Planning and Hospital Care During the COVID-19 Pandemic: A Design Process	doi:10.1183/13993003.02583-2020	NL	SV	HP	68			1. Proactive ACP conversations	Effective communication tools and strategies for clinicians can facilitate connections with patients and encourage shared decision-making. While not a complete solution to the COVID-19 crisis, high-quality ACP is recognized as a powerful tool to mitigate and reduce the suffering caused by the pandemic
Baharlou 2020 [116]	Advance care planning among users of a patient portal during the COVID-19 pandemic: Retrospective observational study	doi:10.1056/CAT.20.0385	US	OT	PT	183			1. Innovation and flexibility in ACP documentation processes: Electronic ACP documentation; 2. Understanding/fear of COVID-19; 3. Recognized the value of actionable medical orders on a MOLST in the COVID-19 crisis; 4. Healthcare system improvements: Rapid system evolution, collaboration, and leadership; 5. Care team collaboration: Interdisciplinary team engagement; 6. Training for clinicians: bit…	During the early phase of the COVID-19 pandemic in Colorado, the use of an advance care planning portal significantly increased, with a peak of 1037 users in April, followed by a slight decrease to 815 users in May. The number of medical durable power of attorney (MDPOA) forms submitted per week more than doubled after the state's stay-at-home order was issued in March 2020. These findings indica…
McFarlane 2022* [117]	Disparities in Video and Telephone Visits Among Older Adults During the COVID-19 Pandemic: Cross-Sectional Analysis.	doi:10.1177/02692163221093145	UK	ED	PB	56343			1. Innovation and flexibility in ACP documentation processes: Coordinate My Care (CMC) ACP documentation system	In a study of 190 appointments, video visits were found to be, on average, 7 minutes longer and had more visit diagnoses compared to telephone appointments, indicating that longer visit duration was related to addressing more medical issues. Both video and telephone visits had similar rates of advance care planning, suggesting that clinicians were comfortable discussing this during either visit t…
Mulyak 2021* [118]	Proactive Identification of Palliative Care Needs Among Patients With COVID-19 in the ICU	doi:10.1177/02692163211035909	UK	ED	PT	107614			1. Innovation and flexibility in ACP documentation processes: Coordinate My Care (CMC) System	In this study, 41% of patients were identified as having unmet needs and subsequently received formal Palliative Care (PC) consultations. The most common reasons for consultation were patient/family support and goals of care (GOC) and advance care planning. Interestingly, in comparison to the same period in 2019, symptom management and pain management were more prevalent reasons for consultation,…
Hurlow 2021 [119]	Increasing Medical Power of Attorney Completion for Hospitalized Patients During the COVID Pandemic: A Social Work Led Quality Improvement Intervention	doi:10.7861/clinmed.2020-1036	UK	ED	PT				1. Innovation and flexibility in ACP documentation processes: ReSPECT form - standardized ACP form for the documentation of treatment recommendations	After implementing a change management strategy and a Social Worker (SW) led ACP intervention, the percentage of admitted patients with Medical Durable Power of Attorney (MDPOA) forms increased from 30.1% to 42.8%, indicating a significant improvement with nonrandom special cause variation. This demonstrated the successful and rapid implementation of an effective ACP initiative, resulting in more…
Funk 2020 [120]	Acceptability of the voice your values, an advance care planning intervention in persons living with mild dementia using videoconferencing technology	doi:10.1016/j.jpainsymman.2020.09.021	US	ED	PB				1. Telehealth/virtual ACP platforms: Toll-free phone line; 2. Innovation and flexibility in ACP documentation processes: Online ACP documentation resource	This study serves as a model for facilitating ACP discussions, emphasizing the incorporation of videoconferencing as a practical and well-received method for delivering personalized ACP interventions to individuals with dementia and their trusted companions in community settings. It highlights the effectiveness of using videoconferencing to enhance ACP discussions in this context.
Portz 2020 [121]	Utilization of Palliative Care Screening Tool to Early Identify Patients with COVID-19 Needing Palliative Care: A Cohort Study	doi:10.2196/21385	US	OT	PB	3292			1. Innovation and flexibility in ACP documentation processes: Web-based ACP tool; 2. Resources/education for patients/families	In the study, palliative care needs in COVID-19 patients were assessed using the Palliative Care Screening Tool (PCST). Patients with a PCST score greater than or equal to 4 had a higher risk of mortality, even after adjusting for demographic and clinical factors. ACP was systematically offered to these patients, and ACP discussions led to 27.3% of them completing Advance Directives (AD). The fin…
Schifeling 2020 [122]	Acceptability and Effectiveness of Virtual Group Visits for Advance Care Planning	doi:10.2196/23176	US	OT	PT	190			1. Telehealth/virtual ACP platforms	This study found that at the 3-month follow-up, both Virtual and Clinic Groups significantly improved their goals of care documentation, with a notable increase in Advance Directive completion as well. Patient acceptability for both groups was high, with 100% of surveyed participants in both groups recommending ACP Group Visits. The Virtual Groups, supported by technical assistance from undergrad…
Auriemma 2020 [123]	Goals of Care Rapid Response Team at a Comprehensive Cancer Center: Feasibility and Preliminary Outcomes (S537)	doi:10.1001/jamanetworkopen.2020.15762	US	OT	PT, FM				1. Resources/education for patients/families: A free online tool designed to guide patients and families through ACP	In a study involving 76 patients with a variety of demographic and clinical characteristics, 85% underwent a total of 95 consultations with a Goals of Care Rapid Response Team (GOCRRT). These consultations were found to be feasible and associated with care de-escalation, although documentation in ACP templates was infrequent, and core team members were present in 64% of consultations. Adherence t…
Notes: * = Conference abstract. Abbreviations. Country: US = The United States; NL = The Netherlands; UK = United Kingdom; CN = Canada; TW = Taiwan; Setting: AC = Academic; HO = Hospitals; NH = Nursing homes; OT = Online/Telehealth; ED = Electronic Data; SV = Survey. Population: HP = Healthcare professionals; PT = Patients; FM = Family; PB = General Public; VT = Veterans.
