# Supplementary material for: Situation, Education, Innovation, and Recommendation: A Large-Scale Systematic Review of Advance Care Planning in the Age of COVID-19
Source: Healthcare (Basel). 2024 Mar 15;12(6):667. doi: 10.3390/healthcare12060667 (PMC10970574; doi:10.3390/healthcare12060667)
Supplement: Supplementary file 1 [file healthcare-12-00667-s001.zip › Supplementary Table 4_Recommendation.xlsx]

## Sheet: Sheet 1 - Supplementary Table 4
Table S4. ACP barriers and facilitators during the COVID-19 pandemic - Recommendation Category: Extracted Data
Study ID [Reference No.]	Title	DOI	Country	ACP Barriers	ACP Facilitators	Summary
Auriemma 2022 [124]	COVID-19: An opportunity to rethink advance care planning conversations in acute serious illness	doi:10.1177/02692163211072276	US	1. Social distancing measures and visitation restrictions: restrictions on family presence; 2. Technological/Telehealth barriers: reliance on technology for conversations; 3. Uncertainty surrounding the COVID-19 prognosis; 4. Negative perceptions about advance care planning: public misinformation; 5. Distrust in the healthcare system; 6. Racial and ethnic barriers: long-standing social and racial…	1. Identification of those in need of ACP: Receipt of a palliative care consultation; 2. Guidance and protocols for ACP discussions: Acute serious illness conversation framework; 3. ACP/palliative care experts; Specialist palliative care clinicians	The COVID-19 pandemic has underscored the distinction in advance care planning communication between patients with acute and chronic serious illnesses. Traditional approaches for chronic diseases may not align with the needs and preferences of individuals facing acute serious illness. There's a call for formative research to establish evidence-based practices that prioritize patient- and family-c…
Back 2021 [125]	Public Messaging for Serious Illness Care in the Age of Coronavirus Disease: Cutting through Misconceptions, Mixed Feelings, and Distrust	doi:10.1089/jpm.2020.0719	US	1. Lack of awareness/knowledge of ACP: Misunderstanding of ACP; 2. Uncertainty surrounding the COVID-19 prognosis: Confusion and ambivalence around COVID-19; 3. Distrust in the healthcare system	1. Improved messaging; Better messaging about ACP; 2. Improved messaging: Talk about ACP benefits, positives; 3. Improved messaging: Use of motivational stories; 4. Improved messaging: Engagement in dialog; 5. Improved messaging: Expanded team of messengers around ACP (clinicians, organizations)	There is a widespread misunderstanding of ACP, palliative care, and hospice, with COVID-19 further adding to the confusion and distrust in the healthcare system. Despite these challenges, focus group participants recommend emphasizing the benefits of ACP, offering choices at every step, using positive and aspirational stories, encouraging ongoing dialogue, and involving a team of clinicians, medi…
Bender 2021 [126]	Advance care planning during the COVID-19 pandemic	doi:10.3122/JABFM.2021.S1.200233	US	1. Time constraints; 2. Healthcare system barriers: Difficulty to bill for telehealth; 3. Discomfort among clinicians and patients discussing end-of-life care; 4. Limited resources; 5. Healthcare system barriers: Difficulties with documenting and accessing ACP documents; 6. Strained healthcare system: Fewer primary care visits; 7. Personal protective equipment requirements; 8. Healthcare system b…	1. Telehealth/virtual ACP platforms; 2. Care team collaboration; Multidisciplinary team; 3. Innovation and flexibility in ACP documentation processes: Completion of ACP forms electronically or via fax	ACP conversations should now encompass the elicitation of patient preferences concerning care in the context of becoming seriously ill with COVID-19, given the shared risk faced by everyone. The pandemic has accelerated changes that may ease ACP completion, such as improved access to telehealth and telephone visits and institutional policy changes to facilitate ACP form completion. However, it's …
Block 2020 [127]	During COVID-19, Outpatient Advance Care Planning Is Imperative: We Need All Hands on Deck	doi:10.1111/jgs.16532	US	1. Legal concerns: Legal language used in most advance directives (ADs); 2. Legal concerns: State-to-state variation in legal requirements; 3. Social distancing measures and visitation restrictions	1. Care team collaboration: Multidisciplinary team; 2. Innovation and flexibility in ACP documentation processes: Simplified ACP documentation; 3. Resources/education for patients/families; 4. Innovation and flexibility in ACP documentation processes: Pause legal requirements for AD completion; 5. Telehealth/virtual ACP platforms	Efforts to engage outpatients in ACP are crucial, especially for older adults and individuals at high risk for severe outcomes from COVID-19. Clinicians, regardless of their specialty, can employ a three-step approach to initiate ACP discussions, including selecting a surrogate decision maker, encouraging patients to discuss their preferences with them, and documenting these wishes. Health system…
Chan 2020 [128]	The Underappreciated Role of Advance Directives: How the Pandemic Revitalises Advance Care Planning Actions	doi:10.1163/15718093-BJA10029	UK	1. Limited resources: Resource distribution issues; 2. Familial disagreement; 3. Uncertainty surrounding the COVID-19 prognosis; 4. Lack of awareness/knowledge of ACP; 5. Social distancing measures and visitation restrictions: diminished opportunities to access the expertise of healthcare professionals and lawyers	1. Telehealth/virtual ACP platforms: video conferencing and telephone consultations; 2. Innovation and flexibility in ACP documentation processes: A broader interpretation to compliance rules affecting advance directives is preferable, taking into account the minimum safeguards to protect patients.	There is growing awareness of the need to express treatment preferences in advance, as indicated by increased interest in future care planning. This is supported by updated guidance from government and healthcare organizations. It is suggested that compliance rules related to advance directives should be interpreted more broadly, considering the minimum safeguards required to protect patients' ch…
Chase 2020 [129]	Caring for Frail Older Adults During COVID-19: Integrating Public Health Ethics into Clinical Practice	doi:10.1111/jgs.16666	CN		1. Telehealth/virtual ACP platforms; 2. Healthcare system improvements: Telemedicine billing codes; 3. Guidance and protocols for ACP discussions: Serious illness conversation scripts specific to COVID-19	During the COVID-19 pandemic, ACP discussions should include information about the poor outcomes observed in frail older adults with severe illness. Clinicians are advised to proactively engage their patients and substitute decision-makers in ACP discussions before patients become critically ill, as excellent ACP may lead to choices of supportive or palliative care, potentially reducing the need …
Curtis 2020 [130]	The Importance of Addressing Advance Care Planning and Decisions about Do-Not-Resuscitate Orders during Novel Coronavirus 2019 (COVID-19)	doi:10.1001/jama.2020.4894	US	1. Strained healthcare system: Non-essential medical visits are limited	1. Telehealth/virtual ACP platforms: Telemedicine; 2. Care team collaboration; Specialist care team	The COVID-19 pandemic underscores the significance of establishing do-not-resuscitate (DNR) orders for appropriate hospitalized patients, especially in situations where inappropriate cardiopulmonary resuscitation (CPR) can be dangerous and resource-intensive. In community and nursing home settings, clinicians should engage in discussions about goals of care, particularly with older patients with …
Dattolo 2021 [131]	COVID-19 Pandemic: A Chance to Promote Cultural Sensitivity on Advance Care Planning	doi:10.1089/jpm.2020.0796	IT	1. Social distancing measures and visitation restrictions	1. Telehealth/virtual ACP platforms	The COVID-19 pandemic has prompted the promotion of an advance care planning culture, with Italian institutions and medical associations stressing the importance of directives and care planning. Palliative care interventions have increased in Italy during the pandemic, resulting in more patients completing advance directives. This crisis can serve as an opportunity to establish advance care plann…
Dewhurst 2021 [132]	Multicenter Evaluation of 434 Hospital Deaths From COVID-19: How Can We Improve End-of-Life Care During a Pandemic?	doi:10.1016/j.jpainsymman.2021.02.008	UK		1. Proactive ACP Conversations: Community-based advance care planning	Some patients with COVID-19 may be stable enough to consider alternative options for end-of-life care, potentially increasing hospice utilization and optimizing the use of acute hospital beds. Community-based advance care planning can help identify individuals who do not wish to be hospitalized and would not benefit from such admission.
Farrell 2020 [133]	AGS Position Statement: Resource Allocation Strategies and Age-Related Considerations in the COVID-19 Era and Beyond	doi:10.1111/jgs.16537	US		1. Healthcare system improvements: Medicare reimbursement; 2. Care team collaboration: Teamwork/multi-disciplinary involvement; 3. Telehealth/virtual ACP platforms; 3. Identification of those in need of ACP: Intensive outreach efforts to identify highly vulnerable patients at high risk from the detrimental effects of social isolation	Advance care planning should be a priority, both during and after the COVID-19 pandemic. It is crucial to engage in meaningful discussions with patients about their preferences, with a focus on what matters most to them, and to ensure patient understanding, taking into account cultural factors, limited health literacy, and sensory deficits that may affect communication. These discussions should b…
Gordon 2020 [134]	Commentary: COVID in care homes—challenges and dilemmas in healthcare delivery	doi:10.1093/ageing/afaa113	UK	1. Social distancing measures and visitation restrictions: Lack of face-to-face discussions; 2. Blanket approaches to ACP; 3. Negative perceptions about advance care planning: Adverse media coverage	1. ACP/palliative care experts: Ensuring adequate medical or senior nursing support; 2. Individualized ACP discussion	Misjudged attempts at blanket approaches to advance care planning have received negative attention in the media, which has led to some residents and families having unfavorable perceptions about it. Care home teams should address these concerns before discussing residents' wishes. Furthermore, advance care plans that express a desire for hospital transfer in the event of deterioration can serve a…
Hill 2021 [135]	The COVID-19 pandemic: challenges in providing supportive care to those with cardiovascular disease in a time of plague	doi:10.1097/SPC.0000000000000552	UK	1. Social distancing measures and visitation restrictions: Isolation; 2. Personal protective equipment requirements	1. Telehealth/virtual ACP platforms; 2. Early ACP; 3. Trusting clinical relationship: open and honest communication between professionals, patients and family members; 4. Innovation and flexibility in ACP documentation processes: COVID-19-specific ACP documentation	Concerns have been raised in the United Kingdom about blanket "Do Not Attempt Cardiopulmonary Resuscitation" (DNACPR) policies being applied to certain groups during the early stages of the pandemic. To address this, communication tools have been developed to promote shared decision-making and advance care planning specifically related to COVID-19. Healthcare providers, especially for patients wi…
Hopkins 2020 [136]	Reassessing advance care planning in the light of covid-19	doi:10.1136/bmj.m1927	UK	1. Social distancing measures and visitation restrictions; 2. Technological/Telehealth barriers: Remote consultations	1. Triggers to initiate conversations	During the pandemic in the UK, sending standardized letters to care home residents without individual conversations has led to confusion and distress, raising concerns about denial of treatment. The emphasis on individual choice in advance care plans may sometimes undermine the main benefits, which involve strengthening relationships and providing support to frail patients and their loved ones th…
Hughes 2021 [137]	Hospice Response to COVID-19: Promoting Sustainable Inclusion Strategies for Racial and Ethnic Minorities	doi:10.1080/01634372.2020.1830218	US	1. Distrust in the healthcare system; 2. Lack of awareness/knowledge of ACP	1. Resources for clinicians: Increased availability of decision-making tools about end-of-life care; 2. Language support services; 3. Improved messaging; Connect with community religious leaders; 4. Improved messaging; Connect with community organizations	Racial and ethnic minorities often choose more intensive end-of-life treatments over hospice care due to factors like mistrust in the healthcare system and a lack of education about advance directives. To address this issue, it is important to provide decision-making tools, language services, and engage spiritual leaders, churches, and community organizations, particularly in African American com…
Janwadkar 2020 [138]	Ethical Challenges in Advance Care Planning During the COVID-19 Pandemic	doi:10.1080/15265161.2020.1779855	US	1. Limited resources; 2. Time constraints; 3. Rapid disease progression: Hospitalization; 5. Social distancing measures and visitation restrictions: Lack of face-to-face discussion; 6. Technological/Telehealth barriers; Privacy concerns	1. Telehealth/virtual ACP platforms; 2. Innovation and flexibility in ACP documentation processes: Electronic means of signature witnessing	During the COVID-19 pandemic, advance care planning is essential for engaging younger patients with common co-morbidities who are at high risk of severe illness. Proactive engagement of high-risk patients in discussions about initiating or withholding life-saving interventions is crucial for aligning care with patient values. In hospitals heavily affected by COVID-19, involving palliative care pr…
Kuzuya 2020 [139]	The Japan Geriatrics Society consensus statement “recommendations for older persons to receive the best medical and long-term care during the COVID-19 outbreak—considering the timing of advance care planning implementation”	doi:10.1111/ggi.14075	JP	1. Social distancing measures and visitation restrictions; 2. Rapid disease progression; 3. Communication difficulties: Lack of communication between older patients and their families and medical and long-term care workers	1. Telehealth/virtual ACP platforms; 2. Guidance and protocols for ACP discussions: Vital Talk; 3. Information sharing; 4. Care team collaboration: Shared decision-making	It's crucial to implement ACP for frail seniors, those in long-term care, and older individuals, even when they are healthy, to promote shared decision-making. ACP should be integrated into the social system, especially in the context of COVID-19. Medical staff should provide information on COVID-19 treatment and progress to patients and their families, supporting them in decision-making. Effecti…
Moorman 2021 [140]	Rethinking the Role of Advance Care Planning in the Context of Infectious Disease	doi:10.1080/08959420.2020.1824540	US	1. Emotional barriers: Loneliness and social isolation; 2. Social distancing measures and visitation restrictions: Social distancing and self-quarantining; 3. Familial disagreement: conflict; 4. Rapid disease progression; 5. Financial concerns: Fewer economic resources; 6. Low education level; 7. Racial and ethnic barriers; 8. Strained healthcare system	1. Trusting clinical relationship: Supportive family relationships	The COVID-19 pandemic has brought attention to social inequalities and emphasizes the need for early and frequent ACP discussions, especially among vulnerable populations. Older adults who have previously engaged in ACP may need to reassess their preferences in light of the unique considerations associated with COVID-19. ACP should be an ongoing process, adapting to changing circumstances and ens…
Palipane 2021 [141]	Advance care planning for patients with COVID-19: a communication guide	doi:10.12968/hmed.2020.0571	UK	1. Rapid disease progression	1. Public awareness of ACP: Normalizing ACP conversations; 2. Guidance and protocols for ACP discussions: Goal of Care conversations	Care planning conversations for COVID-19 patients should be tailored to individual needs, actively involving the patient and focusing on their goals of care. The "SPIKES" mnemonic, involving Setting, Perception, Invitation, Knowledge-share, Empathy and emotion, and Summarise and signpost, can structure these discussions. Additionally, conveying empathy verbally, particularly when protective equip…
Parekh de Campos 2021 [142]	Ethical Implications of COVID-19: Palliative Care, Public Health, and Long-Term Care Facilities	doi:10.1097/NJH.0000000000000735	US	1. Limited resources: Fear of rationing of resources; 2. Time constraints; 3. Lack of adequate ACP training for clinicians; 4. Cultural and religious beliefs: Absence of societal acceptance of planning for end of life		The COVID-19 pandemic has highlighted the demand for palliative care, leading to an increase in discussions about advance care planning, hospitalizations, and prognosis. The ethical management of a community population during a pandemic involves a balance between respecting self-determination and considering the welfare of the community. The interdisciplinary team must ensure that any restriction…
Parks 2021 [143]	Dying well in nursing homes during COVID-19 and beyond: The need for a relational and familial ethic	doi:10.1111/bioe.12881	US	1. Social distancing measures and visitation restrictions; 2. Communication difficulties		The COVID-19 pandemic has emphasized the importance of engaging in advance care planning conversations, especially with elders, to help them define what a meaningful end-of-life scenario looks like. Allowing limited visitation for such discussions can outweigh the risks of virus exposure. The focus should be on upholding the familial and relational aspects that matter most to elders, and advance …
Powell 2021 [144]	Palliative Care for Older Adults with Multimorbidity in the Time of COVID 19	doi:10.1080/08959420.2020.1851436	US	1. Social distancing measures and visitation restrictions	1. Guidance and protocols for ACP discussions: Structured ACP framework; 2. ACP/palliative care experts; Palliative care clinicians	The COVID-19 crisis has made it more urgent to engage in goals of care and advance care planning discussions, especially for older adults with multiple health conditions and frailty. These conversations should address specific issues like intubation, ventilation, dialysis, and hospitalization, and patients should complete a formal Durable Power of Attorney for healthcare (DPAHC).
Sinclair 2020 [145]	Advance care planning in Australia during the COVID-19 outbreak: now more important than ever	doi:10.1111/imj.14937	AU	1. Personal protective equipment requirements	1. Resources/education for patients/families: Community-facing ACP information resources; 2. Telehealth/virtual ACP platforms; 3. Resources for clinicians; Visual aids and/or video materials; 4. Innovation and flexibility in ACP documentation processes: Audio-visual witnessing in combination with countersigning electronic copies; 5. Innovation and flexibility in ACP documentation processes: Elect…	ACP during the COVID-19 pandemic offers several benefits, including reducing the need for rationing, planning for healthcare surges, respecting human rights, enabling proactive care coordination, and contributing to societal change. Health and aged care organizations should ensure up-to-date ACP policies and procedures, adhere to existing quality standards, establish systems for storing ACP docum…
Swinford 2020 [146]	Applying Gerontological Social Work Perspectives to the Coronavirus Pandemic	doi:10.1080/01634372.2020.1766628	US		1. Telehealth/virtual ACP platforms; 2. Care team collaboration: Social workers; 3. Guidance and protocols for ACP discussions: COVID-19 care-planning guide; 4. Guidance and protocols for ACP discussions; Advance care planning tools	The COVID-19 pandemic has spurred increased interest in advance care planning, leading to the release of tools like the COVID-19 care-planning guide and higher demand for end-of-life planning documents. States have relaxed regulations on notarizations, making it easier for people to complete these documents. Social workers can seize this opportunity to promote self-awareness, communication of pre…
Van Buren 2021 [147]	In This Together: Navigating Ethical Challenges Posed by Family Clustering during the Covid-19 Pandemic	doi:10.1002/hast.1241	US	1. Family clustering of COVID-19; 2. Social distancing measures and visitation restrictions	1. Telehealth/virtual ACP platforms: Videoconferencing; 2. Innovation and flexibility in ACP documentation processes: Permitting visitation for patients at the end of life; 3. Care team collaboration: Social worker support; 4. ACP/palliative care experts: Chaplain support; 5. Healthcare system improvements: Increased funding; 5. Guidance and protocols for ACP discussions: Decision-making guidance	Advance care planning should be recommended and facilitated for COVID-19 patients or those at risk of hospitalization due to relevant risk factors. The medical team should offer greater support to surrogate decision-makers and consider emotional support from professionals like social workers or chaplains. States should increase funding and provide guidance for decision-making in cases where patie…
Wallace 2020 [148]	Grief During the COVID-19 Pandemic: Considerations for Palliative Care Providers	doi:10.1016/j.jpainsymman.2020.04.012	US	1. Rapid disease progression	1. Guidance and protocols for ACP discussions: Vital Talk, COVID-Ready Communication Skills; 2. Resources for clinicians: Respecting Choices, COVID-19 Resources; 3. Guidance and protocols for ACP discussions: NHPCO, COVID-19 Shared Decision-Making Tool; 4. Innovation and flexibility in ACP documentation processes: Aging with Dignity - Five Wishes Advance Directives; 5. ACP/palliative care experts…	Amid the COVID-19 pandemic, quality communication, ACP, and provider self-care are essential in addressing grief. ACP should begin early, focusing on avoiding unnecessary hospitalizations and intensive treatment, and discussions should also include patients' spiritual practices and funeral/memorial preferences. Palliative care providers are well-suited to support patients, families, colleagues, a…
Zaurova 2020 [149]	Working Upstream in Advance Care Planning in Pandemic Palliative Care	doi:10.1089/hs.2020.0096	US	1. Strained healthcare system: Overwhelming numbers of patients; 2. Rapid disease progression; 3. Uncertainty surrounding the COVID-19 prognosis: treatment options were unclear	1. Early ACP: Earlier, upstream ACP; 2. Guidance and protocols for ACP discussions: COVID-specific goals of care discussion (intubation, hospitalization); 3. Triggers to initiate conversations	In preparation for a potential second wave of COVID-19 in New York City, there is a proactive effort to engage in goals of care discussions with high-risk patients. Existing advanced directives may not be sufficient to ensure care aligned with patients' goals during the pandemic, emphasizing the need for pandemic-specific palliative care that addresses topics like intubation and hospitalization. …
Notes: * = Conference abstract. Abbreviations. Country: US = The United States; NL = The Netherlands; UK = United Kingdom; CN = Canada; IT = Italy; JP = Japan.
